# Supplementary material for: Role of ferroptosis-related genes in coronary atherosclerosis and identification of key genes: integration of bioinformatics analysis and experimental validation
Source: BMC Cardiovasc Disord. 2022 Jul 29;22:339. doi: 10.1186/s12872-022-02747-x (PMC9338511; doi:10.1186/s12872-022-02747-x)
Supplement: Supplementary file 2 — Additional file 2: Table S3. Raw data on the correlation of overlapping genes and FRG. [file 12872_2022_2747_MOESM2_ESM.xlsx]

## Sheet: 6e211c6449192ce19b98226b5cb7f79
Genes	GSM3884871	GSM3884872	GSM3884873	GSM3884874	GSM3884875	GSM3884876	GSM3884877	GSM3884878	GSM3884879	GSM3884880	GSM3884881	GSM3884882	GSM3884883
CCNA2	7.37176	7.65801	9.25223	7.22998	7.75478	8.9401	8.89233	8.86842	9.19697	9.32262	9.02671	7.99886	7.96364
RRM2	8.48118	8.99687	10.9279	8.71055	9.17943	10.5242	10.4297	9.98303	10.292	10.5726	10.0883	9.03744	9.31421
PBK	6.45478	6.42795	8.85218	6.7801	6.984	8.58675	8.87179	8.88954	8.58805	8.7459	8.44178	6.80219	7.10243
PCNA	9.85884	10.051	10.9676	9.48716	10.0715	10.6838	10.8542	10.7373	10.8584	10.5515	10.4502	9.69709	10.0142
CDK1	7.83217	7.98002	9.55834	7.97606	8.35777	9.22373	9.36793	8.7114	9.417	9.70965	9.15661	8.11284	8.58577
RAD51AP1	5.37269	5.55058	6.94713	5.40354	5.80084	6.7019	6.77629	6.46252	6.66112	6.90077	6.40074	5.37333	5.72162
GPX4	10.9965	11.4782	10.3078	11.347	11.203	11.1162	10.5655	11.2168	10.6679	10.4523	10.7914	11.0789	11.2697
TFRC	10.2058	10.0097	10.7037	10.025	10.0663	10.312	10.6877	10.5976	11.1086	10.8065	10.1821	9.96328	10.2372
